# Supplementary material for: A Novel Early Diagnosis System for Mild Cognitive Impairment Based on Local Region Analysis: A Pilot Study
Source: Front Hum Neurosci. 2018 Jan 9;11:643. doi: 10.3389/fnhum.2017.00643 (PMC5767309; doi:10.3389/fnhum.2017.00643)
Supplement: Supplementary file 1 [file DataSheet1.ZIP]

Archive with 11 entries (10 files):
- Frontiers code/
- Frontiers code/AD_feature_extraction.m
- Frontiers code/cor2mni.m
- Frontiers code/cuixuFindStructure.m
- Frontiers code/diagnosis.m
- Frontiers code/Main.m
- Frontiers code/mask2coord.m
- Frontiers code/MCI_feature_extraction.m
- Frontiers code/NC_feature_extraction.m
- Frontiers code/statistical_test.m
- Frontiers code/TDdatabase.mat
