# Supplementary material for: A Novel Early Diagnosis System for Mild Cognitive Impairment Based on Local Region Analysis: A Pilot Study
Source: Front Hum Neurosci. 2018 Jan 9;11:643. doi: 10.3389/fnhum.2017.00643 (PMC5767309; doi:10.3389/fnhum.2017.00643)
Supplement: Supplementary file 1 [file DataSheet1.ZIP › Frontiers code/cor2mni.m]

function mni = cor2mni(cor, T)
% function mni = cor2mni(cor, T)
% convert matrix coordinate to mni coordinate
%
% cor: an Nx3 matrix
% T: (optional) rotation matrix
% mni is the returned coordinate in mni space
%
% caution: if T is not given, the default T is
% T = ...
%     [-4     0     0    84;...
%      0     4     0  -116;...
%      0     0     4   -56;...
%      0     0     0     1];
%
% xu cui
% 2004-8-18
% last revised: 2005-04-30

if nargin == 1
    T = ...
        [-4     0     0    84;...
         0     4     0  -116;...
         0     0     4   -56;...
         0     0     0     1];
end

cor = round(cor);
mni = T*[cor(:,1) cor(:,2) cor(:,3) ones(size(cor,1),1)]';
mni = mni';
mni(:,4) = [];
return;
