# Supplementary material for: A Novel Early Diagnosis System for Mild Cognitive Impairment Based on Local Region Analysis: A Pilot Study
Source: Front Hum Neurosci. 2018 Jan 9;11:643. doi: 10.3389/fnhum.2017.00643 (PMC5767309; doi:10.3389/fnhum.2017.00643)
Supplement: Supplementary file 1 [file DataSheet1.ZIP › Frontiers code/cuixuFindStructure.m]

%%%%%%%%%%%%%%%%%%%%%%%%%%%%%%%%%%%%%%%%%%%%%%%%%%%%%%%%%%%%%%%%%%%%%%%%%%%%%%%%%%%%%%%
%%% cuixuFindStructure
%%%%%%%%%%%%%%%%%%%%%%%%%%%%%%%%%%%%%%%%%%%%%%%%%%%%%%%%%%%%%%%%%%%%%%%%%%%%%%%%%%%%%%%
function [onelinestructure, cellarraystructure] = cuixuFindStructure(mni, DB)
% function [onelinestructure, cellarraystructure] = cuixuFindStructure(mni, DB)
%
% this function converts MNI coordinate to a description of brain structure
% in aal
%
%   mni: the coordinates (MNI) of some points, in mm.  It is Nx3 matrix
%   where each row is the coordinate for one point
%   LDB: the database.  This variable is available if you load
%   TDdatabase.mat
%
%   onelinestructure: description of the position, one line for each point
%   cellarraystructure: description of the position, a cell array for each point
%
%   Example:
%   cuixuFindStructure([72 -34 -2; 50 22 0], DB)
%
% Xu Cui
% 2007-11-20
%

N = size(mni, 1);

% round the coordinates
mni = round(mni/2) * 2;

T = [...
     2     0     0   -92
     0     2     0  -128
     0     0     2   -74
     0     0     0     1];

index = mni2cor(mni, T);

cellarraystructure = cell(N, length(DB));
onelinestructure = cell(N, 1);

for ii=1:N
    for jj=1:length(DB)
        graylevel = DB{jj}.mnilist(index(ii, 1), index(ii, 2),index(ii, 3));
        if graylevel == 0
            thelabel = 'undefined';
        else
            if jj==length(DB); tmp = ' (aal)'; else tmp = ''; end
            thelabel = [DB{jj}.anatomy{graylevel} tmp];
        end
        cellarraystructure{ii, jj} = thelabel;
        onelinestructure{ii} = [ onelinestructure{ii} ' // ' thelabel ];
    end
end
