# Supplementary material for: A Novel Early Diagnosis System for Mild Cognitive Impairment Based on Local Region Analysis: A Pilot Study
Source: Front Hum Neurosci. 2018 Jan 9;11:643. doi: 10.3389/fnhum.2017.00643 (PMC5767309; doi:10.3389/fnhum.2017.00643)
Supplement: Supplementary file 1 [file DataSheet1.ZIP › Frontiers code/diagnosis.m]

function diagnosis
% Load significant regions features of NC group
load allNCSubjectsAALRegion11withDenoise.mat;
load allNCSubjectsAALRegion20withDenoise.mat;
load allNCSubjectsAALRegion31withDenoise.mat;
load allNCSubjectsAALRegion69withDenoise.mat;
load allNCSubjectsAALRegion70withDenoise.mat;
load allNCSubjectsAALRegion110withDenoise.mat;
load allNCSubjectsAALRegion111withDenoise.mat;
load allNCSubjectsAALRegion115withDenoise.mat;
load allNCSubjectsAALRegion116withDenoise.mat;
load allALLMCISubjectsAALRegion11withDenoise.mat;

% Load significant regions features of MCI group
load allALLMCISubjectsAALRegion11withDenoise.mat;
load allALLMCISubjectsAALRegion20withDenoise.mat;
load allALLMCISubjectsAALRegion31withDenoise.mat;
load allALLMCISubjectsAALRegion69withDenoise.mat;
load allALLMCISubjectsAALRegion70withDenoise.mat;
load allALLMCISubjectsAALRegion110withDenoise.mat;
load allALLMCISubjectsAALRegion111withDenoise.mat;
load allALLMCISubjectsAALRegion115withDenoise.mat;
load allALLMCISubjectsAALRegion116withDenoise.mat;
%%%%%%%%%%%%%%%%%%%%%%%%%%%%%%% NC
NCTrainingRegion11=zeros([size(allNCSubjectsAALRegion11withDenoise,1) 120]);
NCTrainingRegion20=zeros([size(allNCSubjectsAALRegion20withDenoise,1) 120]);
NCTrainingRegion31=zeros([size(allNCSubjectsAALRegion31withDenoise,1) 120]);
NCTrainingRegion69=zeros([size(allNCSubjectsAALRegion69withDenoise,1) 120]);
NCTrainingRegion70=zeros([size(allNCSubjectsAALRegion70withDenoise,1) 120]);
NCTrainingRegion110=zeros([size(allNCSubjectsAALRegion110withDenoise,1) 120]);
NCTrainingRegion111=zeros([size(allNCSubjectsAALRegion111withDenoise,1) 120]);
NCTrainingRegion115=zeros([size(allNCSubjectsAALRegion115withDenoise,1) 120]);
NCTrainingRegion116=zeros([size(allNCSubjectsAALRegion116withDenoise,1) 120]);
for j=1:size(allNCSubjectsAALRegion116withDenoise,1)
eval(sprintf('NCTrainingRegion11(%d,1:size(allNCSubjectsAALRegion11withDenoise{%d,1},2))=allNCSubjectsAALRegion11withDenoise{%d,:};',j,j,j));
eval(sprintf('NCTrainingRegion20(%d,1:size(allNCSubjectsAALRegion20withDenoise{%d,1},2))=allNCSubjectsAALRegion20withDenoise{%d,:};',j,j,j));
eval(sprintf('NCTrainingRegion31(%d,1:size(allNCSubjectsAALRegion31withDenoise{%d,1},2))=allNCSubjectsAALRegion31withDenoise{%d,:};',j,j,j));
eval(sprintf('NCTrainingRegion69(%d,1:size(allNCSubjectsAALRegion69withDenoise{%d,1},2))=allNCSubjectsAALRegion69withDenoise{%d,:};',j,j,j));
eval(sprintf('NCTrainingRegion70(%d,1:size(allNCSubjectsAALRegion70withDenoise{%d,1},2))=allNCSubjectsAALRegion70withDenoise{%d,:};',j,j,j));
eval(sprintf('NCTrainingRegion110(%d,1:size(allNCSubjectsAALRegion110withDenoise{%d,1},2))=allNCSubjectsAALRegion110withDenoise{%d,:};',j,j,j));
eval(sprintf('NCTrainingRegion111(%d,1:size(allNCSubjectsAALRegion111withDenoise{%d,1},2))=allNCSubjectsAALRegion111withDenoise{%d,:};',j,j,j));
eval(sprintf('NCTrainingRegion115(%d,1:size(allNCSubjectsAALRegion115withDenoise{%d,1},2))=allNCSubjectsAALRegion115withDenoise{%d,:};',j,j,j));
eval(sprintf('NCTrainingRegion116(%d,1:size(allNCSubjectsAALRegion116withDenoise{%d,1},2))=allNCSubjectsAALRegion116withDenoise{%d,:};',j,j,j));
end
%%%%%%%%%%%%%%%%%%%%%%%%%%%%%%% MCI
ALLMCITrainingRegion11=zeros([size(allALLMCISubjectsAALRegion11withDenoise,1) 120]);
ALLMCITrainingRegion20=zeros([size(allALLMCISubjectsAALRegion20withDenoise,1) 120]);
ALLMCITrainingRegion31=zeros([size(allALLMCISubjectsAALRegion31withDenoise,1) 120]);
ALLMCITrainingRegion69=zeros([size(allALLMCISubjectsAALRegion69withDenoise,1) 120]);
ALLMCITrainingRegion70=zeros([size(allALLMCISubjectsAALRegion70withDenoise,1) 120]);
ALLMCITrainingRegion110=zeros([size(allALLMCISubjectsAALRegion110withDenoise,1) 120]);
ALLMCITrainingRegion111=zeros([size(allALLMCISubjectsAALRegion111withDenoise,1) 120]);
ALLMCITrainingRegion115=zeros([size(allALLMCISubjectsAALRegion115withDenoise,1) 120]);
ALLMCITrainingRegion116=zeros([size(allALLMCISubjectsAALRegion116withDenoise,1) 120]);
for j=1:size(allALLMCISubjectsAALRegion116withDenoise,1)
eval(sprintf('ALLMCITrainingRegion11(%d,1:size(allALLMCISubjectsAALRegion11withDenoise{%d,1},2))=allALLMCISubjectsAALRegion11withDenoise{%d,:};',j,j,j));
eval(sprintf('ALLMCITrainingRegion20(%d,1:size(allALLMCISubjectsAALRegion20withDenoise{%d,1},2))=allALLMCISubjectsAALRegion20withDenoise{%d,:};',j,j,j));
eval(sprintf('ALLMCITrainingRegion31(%d,1:size(allALLMCISubjectsAALRegion31withDenoise{%d,1},2))=allALLMCISubjectsAALRegion31withDenoise{%d,:};',j,j,j));
eval(sprintf('ALLMCITrainingRegion69(%d,1:size(allALLMCISubjectsAALRegion69withDenoise{%d,1},2))=allALLMCISubjectsAALRegion69withDenoise{%d,:};',j,j,j));
eval(sprintf('ALLMCITrainingRegion70(%d,1:size(allALLMCISubjectsAALRegion70withDenoise{%d,1},2))=allALLMCISubjectsAALRegion70withDenoise{%d,:};',j,j,j));
eval(sprintf('ALLMCITrainingRegion110(%d,1:size(allALLMCISubjectsAALRegion110withDenoise{%d,1},2))=allALLMCISubjectsAALRegion110withDenoise{%d,:};',j,j,j));
eval(sprintf('ALLMCITrainingRegion111(%d,1:size(allALLMCISubjectsAALRegion111withDenoise{%d,1},2))=allALLMCISubjectsAALRegion111withDenoise{%d,:};',j,j,j));
eval(sprintf('ALLMCITrainingRegion115(%d,1:size(allALLMCISubjectsAALRegion115withDenoise{%d,1},2))=allALLMCISubjectsAALRegion115withDenoise{%d,:};',j,j,j));
eval(sprintf('ALLMCITrainingRegion116(%d,1:size(allALLMCISubjectsAALRegion116withDenoise{%d,1},2))=allALLMCISubjectsAALRegion116withDenoise{%d,:};',j,j,j));
end
%%%%%%%%%%%%%%%%%%%%%%%%%%%%%%%%%%%%%%%%%%%%%%%%%%%%%%%%%%%%%%%%
trainingRegion11=[NCTrainingRegion11;ALLMCITrainingRegion11];
trainingRegion20=[NCTrainingRegion20;ALLMCITrainingRegion20];
trainingRegion31=[NCTrainingRegion31;ALLMCITrainingRegion31];
trainingRegion69=[NCTrainingRegion69;ALLMCITrainingRegion69];
trainingRegion70=[NCTrainingRegion70;ALLMCITrainingRegion70];
trainingRegion110=[NCTrainingRegion110;ALLMCITrainingRegion110];
trainingRegion111=[NCTrainingRegion111;ALLMCITrainingRegion111];
trainingRegion115=[NCTrainingRegion115;ALLMCITrainingRegion115];
trainingRegion116=[NCTrainingRegion116;ALLMCITrainingRegion116];
Label=[ones(size(NCTrainingRegion116,1),1);zeros(size(ALLMCITrainingRegion116,1),1)];
lind=[11    20    31    69    70   110   111   115   116];
% % % %%%%%%%%%%%%%%%%%%%%%%%%%%%%%%%%%%%%%%%%%%%% Validation of SVM
rng('default');
% % %%%%%%%%%%%%%%%%%%%%%%%%%%%%%%%%%%%%%%%%%%%%%%%%%% LOSO
% k=size(NCTrainingRegion20,1)+size(ALLMCITrainingRegion20,1);
% cvFolds1 = crossvalind('Kfold', size(NCTrainingRegion20,1)+size(ALLMCITrainingRegion20,1), k);
% count1=0;
% for o = 1:k                                  %# for each fold
% o
% testIdx1 = (cvFolds1 ==o);                 %# get indices of test instances
% trainIdx1 = ~testIdx1;                     %# get indices training instances
%     for t=1:size(lind,2)
%         eval(sprintf('SVMmodel1%d=fitcsvm(trainingRegion%d(trainIdx1,:), Label(trainIdx1,:),''KernelFunction'',''linear'',''Standardize'',true);',t,lind(t)));
%         eval(sprintf('mdlSVM1%d = fitSVMPosterior(SVMmodel1%d);',t,t));
%         eval(sprintf('[trainoutputRegion%d,trainprobRegion%d,trainstdevRegion%d] = predict(mdlSVM1%d,trainingRegion%d(trainIdx1,:));',t,t,t,t,lind(t)));
%         eval(sprintf('[testoutputRegion%d,testprobRegion%d,teststdevRegion%d] = predict(mdlSVM1%d,trainingRegion%d(testIdx1,:));',t,t,t,t,lind(t)));
%     end
% for p=1:83
% l=1;
%         for i=1:size(lind,2)
%             eval(sprintf('trainTrainingProbGlobal(p,l)=trainprobRegion%d(p,1);',i));
%             l=l+1;
%         end
% end
% l=1;
%         for i=1:size(lind,2)
%             eval(sprintf('testTrainingProbGlobal(1,l)=testprobRegion%d(1,1);',i));
%             l=l+1;
%         end
% %# train a model over training instances
% SVMmodel=fitcsvm(trainTrainingProbGlobal, Label(trainIdx1),'KernelFunction','linear','Standardize',true);
% %# test using test instances
% [score1,ss] = predict(SVMmodel,testTrainingProbGlobal);
% Ttest1=Label(testIdx1);
% place1=find(testIdx1==1);
%         if (score1 ~= Ttest1)
%             kplace1=place1
%         	count1=count1+1
%         end
% end
%%%%%%%%%%%%%%%%%%%%%%%%%%%%%%%%%%%%%% K fold
k=2;
cvFolds1 = crossvalind('Kfold', 19, k);
cvFolds2 = crossvalind('Kfold', 65, k);
cvFolds=[cvFolds1; cvFolds2];
count1=0;
for o = 1:k                                  %# for each fold
    o
testIdx1 = (cvFolds ==o);                %# get indices of test instances
trainIdx1 = ~testIdx1;                   %# get indices training instances
    for t=1:size(lind,2)
        eval(sprintf('SVMmodel1%d=fitcsvm(trainingRegion%d(trainIdx1,:), Label(trainIdx1,:),''KernelFunction'',''linear'',''Standardize'',true);',t,lind(t)));
        eval(sprintf('mdlSVM1%d = fitSVMPosterior(SVMmodel1%d);',t,t));
        eval(sprintf('[trainoutputRegion%d,trainprobRegion%d,trainstdevRegion%d] = predict(mdlSVM1%d,trainingRegion%d(trainIdx1,:));',t,t,t,t,lind(t)));
        eval(sprintf('[testoutputRegion%d,testprobRegion%d,teststdevRegion%d] = predict(mdlSVM1%d,trainingRegion%d(testIdx1,:));',t,t,t,t,lind(t)));
%         eval(sprintf('[ptestoutputRegion%d,ptestprobRegion%d,pteststdevRegion%d] = predict(mdlSVM1%d,trainingRegion%d(testIdx1,:));',t,t,t,t,lind(t)));

    end
groupGlobal=[ones(size(NCTrainingRegion116,1),1);zeros(size(ALLMCITrainingRegion116,1),1)];
for p=1:size(find(cvFolds~=o),1)
l=1;
        for i=1:size(lind,2)
            eval(sprintf('trainTrainingProbGlobal(p,l)=trainprobRegion%d(p,1);',i));
            l=l+1;
        end
end
for p=1:size(find(cvFolds==o),1)
    l=1;
        for i=1:size(lind,2)
            eval(sprintf('testTrainingProbGlobal(p,l)=testprobRegion%d(p,1);',i));
            l=l+1;
        end
end
%# train a model over training instances
SVMmodelrbfrbf=fitcsvm(trainTrainingProbGlobal, Label(trainIdx1),'KernelFunction','linear','Standardize',true);
%# test using test instances
[score1,ss2] = predict(SVMmodelrbfrbf,testTrainingProbGlobal);
Ttest1=groupGlobal(testIdx1);
place1=find(testIdx1==1);
for i=1:size(score1,1)
        if (score1(i,:) ~= Ttest1(i,:))
            kplace1=place1(i)
        	count1=count1+1
        end
end
clear trainTrainingProbGlobal testTrainingProbGlobal
end
