# Supplementary material for: A Novel Early Diagnosis System for Mild Cognitive Impairment Based on Local Region Analysis: A Pilot Study
Source: Front Hum Neurosci. 2018 Jan 9;11:643. doi: 10.3389/fnhum.2017.00643 (PMC5767309; doi:10.3389/fnhum.2017.00643)
Supplement: Supplementary file 1 [file DataSheet1.ZIP › Frontiers code/Main.m]

clear all
clc
warning off
% SPM path for preprocessing of the scans
addpath ..\MATLAB\spm12
% Labelling and Feature Extraction on the pre-processed scans
% (Pre-precossing was applied using SPM toolbox)
NC_sdirectory = ''; % Pass the path of the preprocessed NC scans
NC_feature_extraction(NC_sdirectory)
MCI_sdirectory = ''; % Pass the path of the preprocessed MCI scans
feature_extraction(MCI_sdirectory)
% Statistical Analysis
statistical_test
% Diagnosis
diagnosis
