# Supplementary material for: A Novel Early Diagnosis System for Mild Cognitive Impairment Based on Local Region Analysis: A Pilot Study
Source: Front Hum Neurosci. 2018 Jan 9;11:643. doi: 10.3389/fnhum.2017.00643 (PMC5767309; doi:10.3389/fnhum.2017.00643)
Supplement: Supplementary file 1 [file DataSheet1.ZIP › Frontiers code/MCI_feature_extraction.m]

function MCI_feature_extraction(sdirectory)
tifFiles = dir([sdirectory '/*.nii']);
for sbgt = 1:length(tifFiles)
% Reading the volume
filename = [sdirectory '/' tifFiles(sbgt).name];
l=spm_vol(filename);
l3=spm_read_vols(l);
% Preparing for labeling
[cor, intensity, cor_singlecolumn,M,DIM,TF,df] = mask2coord(l3, 0);
M =l.mat;
mni = cor2mni(cor, M);
X=load('TDdatabase');
handles.DB = X.DB;
[x,y]=cuixuFindStructure(mni, handles.DB);
u=unique(y(:,6));
% Labeling and feature extraction
lbl=1;
for i=1:size(u,1)-1
    i
    ind=1;
comp=strcmp(y(:,6),u(i));
for j=1:size(comp,1)
if comp(j)==1
eval(sprintf('Region%d(ind,:) = [cor(j,1),cor(j,2),cor(j,3),intensity(j)];', i));
ind=ind+1;
label(cor(j,1),cor(j,2),cor(j,3))=lbl;
end
end
lbl=lbl+1;
eval(sprintf('[Region%dDenoise,CXD,LXD] = wden(Region%d(:,4),''rigrsure'',''s'',''mln'',1,''sym8'');',i,i));
eval(sprintf('pointsofRegion%d = kp_log(Region%dDenoise);',i,i));
eval(sprintf('pntsize=size(pointsofRegion%d,1);',i));
for pntInd=1:pntsize
eval(sprintf('Rgn%dfeature(1,pntInd) = Region%dDenoise(pointsofRegion%d(pntInd));',i,i,i));
end
eval(sprintf('allALLMCISubjectsAALRegion%dwithDenoise(sbgt,:)={Rgn%dfeature(1,:)};',i,i));
end
end
% Writing the results
for i=1:size(u,1)-1
path=sprintf('allALLMCISubjectsAALRegion%dwithDenoise.mat',i);
variable=sprintf('allALLMCISubjectsAALRegion%dwithDenoise',i);
save(path,variable)
end
end
