# Supplementary material for: A Novel Early Diagnosis System for Mild Cognitive Impairment Based on Local Region Analysis: A Pilot Study
Source: Front Hum Neurosci. 2018 Jan 9;11:643. doi: 10.3389/fnhum.2017.00643 (PMC5767309; doi:10.3389/fnhum.2017.00643)
Supplement: Supplementary file 1 [file DataSheet1.ZIP › Frontiers code/statistical_test.m]

function statistical_test
for k=1:116
eval(sprintf('load allNCSubjectsAALRegion%dwithDenoise.mat;', k));
eval(sprintf('load allALLMCISubjectsAALRegion%dwithDenoise.mat;', k));
end
for i=1:116
   eval(sprintf('NCTrainingRegion%d=zeros([size(allNCSubjectsAALRegion%dwithDenoise,1) 120]);',i,i));
   eval(sprintf('ALLMCITrainingRegion%d=zeros([size(allALLMCISubjectsAALRegion%dwithDenoise,1) 120]);',i,i)); 
end
%%%%%%%%%%%%%%%%%%%%%%%%%%%%%%% NC
for i=1:116
for j=1:size(allNCSubjectsAALRegion1withDenoise,1)
eval(sprintf('NCTrainingRegion%d(%d,1:size(allNCSubjectsAALRegion%dwithDenoise{%d,1},2))=allNCSubjectsAALRegion%dwithDenoise{%d,:};',i,j,i,j,i,j));
end
end
%%%%%%%%%%%%%%%%%%%%%%%%%%%%%%%%%% AllMCI
for i=1:116
for j=1:size(allALLMCISubjectsAALRegion1withDenoise,1)
eval(sprintf('ALLMCITrainingRegion%d(%d,1:size(allALLMCISubjectsAALRegion%dwithDenoise{%d,1},2))=allALLMCISubjectsAALRegion%dwithDenoise{%d,:};',i,j,i,j,i,j));
end
end
%%%%%%%%%%%%%%%%%%%%%%%%%%%%%%%%%%% T Test with MATLAB
ind=1;
for i=1:116
    for ns=1:19
    eval(sprintf('NC%d(ns,:) = mean(NCTrainingRegion%d(ns,:));',i,i));
    end
    for ms=1:65
    eval(sprintf('MCI%d(ms,:) = mean(ALLMCITrainingRegion%d(ms,:));',i,i));
    end
    eval(sprintf('[h,p,ci,stats] = ttest2(NC%d,MCI%d,''Alpha'',0.05,''Dim'',1,''Tail'',''both'');',i,i));
    if p<=0.05/116
        regions(ind)=i
        pvalue(ind)=p;
        ind=ind+1;
    end
end
